# Supplementary material for: Investigation of Pharmacogenomic Variants in the CYP (P450) Family in Native American Populations of the Brazilian Amazon
Source: Int J Genomics. 2026 Jun 13;2026:5804093. doi: 10.1155/ijog/5804093 (PMC13263641; doi:10.1155/ijog/5804093)
Supplement: Supplementary file 1 — Supporting Information Additional supporting information can be found online in the Supporting Information section. Table S1: Total number of variants identified through NAM exome sequencing that passed quality control criteria. [file IJOG-2026-5804093-s001.xlsx]

## Sheet: Supplementary Table 1
Supplementary Table 1. Total number of variants identified through NAM exome sequencing that passed quality control criteria.
Genes	ID	Alels	N	INDG freq	Impact	Refseq	Region	Region Detailed	Exon	Var Type	Chrom	Reference	Variant
CYP2D6	rs146271511	1	6	0.0833333	HIGH	-	OTHER	PROTEIN_STRUCTURAL_INTERACTION_LOCUS	7	SNV	chr22	G	A
CYP11B2	rs4539	1	6	0.0833333	HIGH	-	OTHER	PROTEIN_STRUCTURAL_INTERACTION_LOCUS	3	SNV	chr8	T	C
CYP2D6	rs149012039	13	64	0.101562	HIGH	NM_001025161.2.2	CDS	FRAME_SHIFT	4	INDEL	chr22	T	TC
CYP2D6	rs202102799	1	6	0.0833333	HIGH	-	OTHER	PROTEIN_STRUCTURAL_INTERACTION_LOCUS	7	SNV	chr22	T	C
CYP21A2	rs6464	108	64	0.84375	HIGH	-	OTHER	PROTEIN_STRUCTURAL_INTERACTION_LOCUS	1	SNV	chr6	C	A
CYP2A7	rs200892263	2	6	0.166667	HIGH	NM_000764.2	CDS	STOP_GAINED	7	SNV	chr19	A	T
CYP1A1	rs141173079	1	6	0.0833333	HIGH	-	OTHER	PROTEIN_STRUCTURAL_INTERACTION_LOCUS	2	SNV	chr15	C	T
CYP3A43	rs61469810	4	64	0.03125	HIGH	NM_022820.4	OTHER	FRAME_SHIFT+SPLICE_SITE_REGION	2	INDEL	chr7	TA	T
CYP1B1	rs750220338	3	58	0.0258621	HIGH	-	OTHER	PROTEIN_STRUCTURAL_INTERACTION_LOCUS	3	SNV	chr2	T	G
CYP2C9	rs1799853	2	58	0.0172414	HIGH	-	OTHER	PROTEIN_STRUCTURAL_INTERACTION_LOCUS	3	SNV	chr10	C	T
CYP2B6	rs140830969	1	6	0.0833333	HIGH	-	OTHER	PROTEIN_STRUCTURAL_INTERACTION_LOCUS	7	SNV	chr19	C	T
CYP2D6	rs1058172	1	6	0.0833333	HIGH	-	OTHER	PROTEIN_STRUCTURAL_INTERACTION_LOCUS	7	SNV	chr22	C	T
CYP2D6	rs1065852	1	6	0.0833333	HIGH	-	OTHER	PROTEIN_STRUCTURAL_INTERACTION_LOCUS	1	SNV	chr22	G	A
CYP2C8	rs138495387	1	5	0.1	HIGH	-	OTHER	PROTEIN_STRUCTURAL_INTERACTION_LOCUS	9	SNV	chr10	C	A
CYP2D6	rs28371726	1	6	0.0833333	HIGH	-	OTHER	PROTEIN_STRUCTURAL_INTERACTION_LOCUS	7	SNV	chr22	A	G
CYP2R1	rs12794714	70	64	0.546875	HIGH	-	OTHER	PROTEIN_STRUCTURAL_INTERACTION_LOCUS	1	SNV	chr11	G	A
CYP4B1	rs150307866	1	6	0.0833333	HIGH	NM_001099772.1	CDS	STOP_GAINED	2	SNV	chr1	T	A
CYP2D6	rs3892097	3	52	0.0288462	HIGH	NM_000106.5	OTHER	SPLICE_SITE_ACCEPTOR+INTRON	3	SNV	chr22	C	T
CYP4B1	rs3215983	28	64	0.21875	HIGH	NM_001099772.1	OTHER	FRAME_SHIFT+SPLICE_SITE_REGION	8	INDEL	chr1	GAT	G
CYP21A2	rs6469	2	6	0.166667	HIGH	-	OTHER	PROTEIN_STRUCTURAL_INTERACTION_LOCUS	9	SNV	chr6	C	T
CYP4F8	.	54	27	1	HIGH	NM_007253.3	CDS	FRAME_SHIFT	5	INDEL	chr19	G	GC
CYP4F3	rs1915390	99	62	0.798387	LOW	NM_000896.2	OTHER	SPLICE_SITE_REGION+INTRON	12	SNV	chr19	A	G
CYP2A6	rs1137115	116	64	0.90625	LOW	NM_000762.5	CDS	SYNONYMOUS_CODING	1	SNV	chr19	T	C
CYP24A1	rs150102121	5	63	0.0396825	LOW	NM_000782.4	CDS	SYNONYMOUS_CODING	4	SNV	chr20	C	T
CYP2A7	rs10425150	10	6	0.833333	LOW	NM_000764.2	CDS	SYNONYMOUS_CODING	2	SNV	chr19	A	G
CYP24A1	rs35873579	1	6	0.0833333	LOW	NM_000782.4	CDS	SYNONYMOUS_CODING	3	SNV	chr20	G	T
CYP2C8	rs11572078	14	64	0.109375	LOW	NM_000770.3	OTHER	SPLICE_SITE_REGION+INTRON	2	INDEL	chr10	T	TA
CYP7A1	rs114370904	3	57	0.0263158	LOW	NM_000780.3	CDS	SYNONYMOUS_CODING	6	SNV	chr8	G	A
CYP4Z1	rs4926802	77	61	0.631148	LOW	NM_178134.2	CDS	SYNONYMOUS_CODING	9	SNV	chr1	C	T
CYP4F11	rs3765070	75	64	0.585938	LOW	NM_001128932.1	CDS	SYNONYMOUS_CODING	3	SNV	chr19	A	G
CYP11B2	rs5313	5	64	0.0390625	LOW	-	OTHER	NEXT_PROT[beta-strand:combinatorial_evidence_used_in_manual_assertion]	7	SNV	chr8	C	T
CYP2C8	rs11572078	14	64	0.109375	LOW	-	OTHER	NEXT_PROT[turn:combinatorial_evidence_used_in_manual_assertion]	2	INDEL	chr10	T	TA
CYP2C19	rs3758580	13	64	0.101562	LOW	NM_000769.2	CDS	SYNONYMOUS_CODING	7	SNV	chr10	C	T
CYP4V2	rs3736456	56	64	0.4375	LOW	NM_207352.3	CDS	SYNONYMOUS_CODING	7	SNV	chr4	T	C
CYP2A6	rs79584535	3	6	0.25	LOW	NM_000762.5	CDS	SYNONYMOUS_CODING	3	SNV	chr19	T	C
CYP2D7	rs2743460	3	10	0.15	LOW	NR_002570.3	OTHER	SPLICE_SITE_REGION+INTRON	2	SNV	chr22	G	T
CYP2W1	rs3824081	7	24	0.145833	LOW	NM_017781.2	OTHER	SPLICE_SITE_REGION+INTRON	2	SNV	chr7	T	C
CYP24A1	rs6068816	19	64	0.148438	LOW	NM_000782.4	CDS	SYNONYMOUS_CODING	6	SNV	chr20	C	T
CYP1B1	rs1056837	114	64	0.890625	LOW	NM_000104.3	CDS	SYNONYMOUS_CODING	3	SNV	chr2	A	G
CYP2E1	rs943976	12	6	1	LOW	-	OTHER	NEXT_PROT[antibody-mapping:heterologous_protein_expression_evidence]	6	SNV	chr10	A	G
CYP11B2	rs4536	89	64	0.695312	LOW	NM_000498.3	CDS	SYNONYMOUS_CODING	5	SNV	chr8	C	T
CYP21A2	rs6464	108	64	0.84375	LOW	NM_000500.7	CDS	SYNONYMOUS_CODING	1	SNV	chr6	C	A
CYP2D6	rs150262848	1	5	0.1	LOW	NM_001025161.2.2	CDS	SYNONYMOUS_CODING	7	SNV	chr22	G	A
TBXAS1	rs4527	1	6	0.0833333	LOW	NM_001166253.1	CDS	SYNONYMOUS_CODING	12	SNV	chr7	C	T
CYP27C1	rs7568070	2	56	0.0178571	LOW	NM_001001665.3	CDS	SYNONYMOUS_CODING	5	SNV	chr2	A	C
CYP4A11	rs28451040	8	6	0.666667	LOW	NM_000778.3	CDS	SYNONYMOUS_CODING	8	SNV	chr1	G	A
CYP2B6	rs140830969	1	6	0.0833333	LOW	NM_000767.4	CDS	SYNONYMOUS_CODING	7	SNV	chr19	C	T
CYP21A2	rs6468	108	64	0.84375	LOW	NM_000500.7	CDS	SYNONYMOUS_CODING	1	SNV	chr6	C	T
CYP4A22	rs537019487	2	58	0.0172414	LOW	NM_001010969.3	CDS	SYNONYMOUS_CODING	3	SNV	chr1	G	A
CYP4A11	rs1126743	12	10	0.6	LOW	NM_000778.3	CDS	SYNONYMOUS_CODING	12	SNV	chr1	G	A
CYP2D6	rs1379103867	1	6	0.0833333	LOW	NM_000106.5	CDS	SYNONYMOUS_CODING	4	SNV	chr22	G	A
CYP26C1	rs58993699	1	6	0.0833333	LOW	NM_183374.2	OTHER	SPLICE_SITE_REGION+INTRON	3	SNV	chr10	C	T
CYP4A22	rs17109741	1	6	0.0833333	LOW	NM_001010969.3	CDS	SYNONYMOUS_CODING	2	SNV	chr1	T	C
CYP2A6	rs2302990	2	6	0.166667	LOW	NM_000762.5	CDS	SYNONYMOUS_CODING	2	SNV	chr19	A	G
CYP4Z1	rs28463559	4	4	0.5	LOW	NM_178134.2	CDS	SYNONYMOUS_CODING	9	SNV	chr1	C	T
CYP2D6	rs28371726	1	6	0.0833333	LOW	NM_000106.5	CDS	SYNONYMOUS_CODING	7	SNV	chr22	A	G
CYP4V2	rs3736455	23	63	0.18254	LOW	NM_207352.3	CDS	SYNONYMOUS_CODING	7	SNV	chr4	T	G
CYP3A43	rs800667	4	64	0.03125	LOW	NM_022820.4	CDS	SYNONYMOUS_CODING	7	SNV	chr7	T	C
CYP4F24P	rs11669449	14	20	0.35	LOW	NR_033864.1	OTHER	SPLICE_SITE_REGION+INTRON	1	SNV	chr19	A	C
CYP26B1	rs12478279	21	60	0.175	LOW	NM_019885.3	CDS	SYNONYMOUS_CODING	6	SNV	chr2	A	G
CYP4V2	rs10029149	4	64	0.03125	LOW	NM_207352.3	CDS	SYNONYMOUS_CODING	8	SNV	chr4	C	T
CYP2A6	rs4986892	3	6	0.25	LOW	NM_000762.5	CDS	SYNONYMOUS_CODING	3	SNV	chr19	G	T
CYP4V2	rs3817184	19	64	0.148438	LOW	NM_207352.3	OTHER	SPLICE_SITE_REGION+INTRON	6	SNV	chr4	C	T
CYP2D6	rs111606937	3	6	0.25	LOW	NM_000106.5	CDS	SYNONYMOUS_CODING	4	SNV	chr22	A	G
CYP4F8	rs2056822	106	64	0.828125	LOW	NM_007253.3	CDS	SYNONYMOUS_CODING	12	SNV	chr19	A	C
CYP4F3	rs1805042	20	35	0.285714	LOW	NM_000896.2	CDS	SYNONYMOUS_CODING	9	SNV	chr19	G	A
CYP11B2	rs5313	5	64	0.0390625	LOW	NM_000498.3	CDS	SYNONYMOUS_CODING	7	SNV	chr8	C	T
CYP26C1	rs55843714	47	64	0.367188	LOW	NM_183374.2	CDS	SYNONYMOUS_CODING	3	SNV	chr10	C	T
CYP2D6	rs56023519	2	6	0.166667	LOW	NM_001025161.2.2	CDS	SYNONYMOUS_CODING	4	SNV	chr22	G	A
CYP2C8	rs11572081	2	64	0.015625	LOW	NM_000770.3	OTHER	SPLICE_SITE_REGION+SYNONYMOUS_CODING	3	SNV	chr10	C	T
CYP4F2	rs2074900	35	63	0.277778	LOW	NM_001082.4	CDS	SYNONYMOUS_CODING	9	SNV	chr19	G	A
CYP4F22	rs114980833	1	6	0.0833333	LOW	NM_173483.3	CDS	SYNONYMOUS_CODING	6	SNV	chr19	T	C
CYP2A7	rs3815709	28	20	0.7	LOW	NM_000764.2	CDS	SYNONYMOUS_CODING	3	SNV	chr19	A	G
CYP11B1	rs6403	6	16	0.1875	LOW	NM_000497.3	CDS	SYNONYMOUS_CODING	6	SNV	chr8	C	G
CYP17A1	rs6162	64	64	0.5	LOW	NM_000102.3	CDS	SYNONYMOUS_CODING	1	SNV	chr10	G	A
CYP11B1	rs6410	63	64	0.492188	LOW	NM_000497.3	CDS	SYNONYMOUS_CODING	1	SNV	chr8	T	C
CYP24A1	rs2296239	44	64	0.34375	LOW	NM_000782.4	CDS	SYNONYMOUS_CODING	8	SNV	chr20	C	T
CYP2A7	rs2302986	3	6	0.25	LOW	NM_000764.2	CDS	SYNONYMOUS_CODING	7	SNV	chr19	G	C
CYP24A1	rs2296241	25	62	0.201613	LOW	NM_000782.4	CDS	SYNONYMOUS_CODING	4	SNV	chr20	G	A
CYP11B2	rs4546	24	62	0.193548	LOW	NM_000498.3	CDS	SYNONYMOUS_CODING	3	SNV	chr8	G	A
CYP2J2	rs2229191	21	64	0.164062	LOW	NM_000775.3	CDS	SYNONYMOUS_CODING	6	SNV	chr1	G	T
CYP4F12	rs593421	27	64	0.210938	LOW	NM_023944.3	CDS	SYNONYMOUS_CODING	13	SNV	chr19	T	C
CYP21A1P	rs372243441	1	6	0.0833333	LOW	NR_040090.1	OTHER	SPLICE_SITE_REGION+INTRON	3	SNV	chr6	C	T
CYP2J2	rs2229189	46	64	0.359375	LOW	NM_000775.3	CDS	SYNONYMOUS_CODING	1	SNV	chr1	G	A
PTGIS	rs5628	24	64	0.1875	LOW	NM_000961.3	CDS	SYNONYMOUS_CODING	6	SNV	chr20	C	T
CYP4F11	rs2305801	10	6	0.833333	LOW	NM_001128932.1	CDS	SYNONYMOUS_CODING	2	SNV	chr19	T	C
CYP51A1	rs7797834	16	56	0.142857	LOW	NM_000786.3	CDS	SYNONYMOUS_CODING	10	SNV	chr7	A	G
CYP19A1	rs700518	18	63	0.142857	LOW	NM_000103.3	CDS	SYNONYMOUS_CODING	3	SNV	chr15	T	C
PTGIS	rs5629	48	64	0.375	LOW	NM_000961.3	CDS	SYNONYMOUS_CODING	8	SNV	chr20	G	T
CYP1A2	rs4646427	1	37	0.0135135	LOW	-	OTHER	NEXT_PROT[turn:combinatorial_evidence_used_in_manual_assertion]	6	SNV	chr15	T	C
CYP2D6	rs2743457	1	6	0.0833333	LOW	NM_001025161.2.2	CDS	SYNONYMOUS_CODING	7	SNV	chr22	G	A
CYP20A1	rs560963656	12	64	0.09375	LOW	NM_177538.2	OTHER	SPLICE_SITE_REGION+INTRON	10	INDEL	chr2	AT	A
CYP3A7	rs144167377	1	27	0.0185185	LOW	NM_000765.4	CDS	SYNONYMOUS_CODING	5	SNV	chr7	G	A
CYP8B1	rs735320	1	6	0.0833333	LOW	NM_004391.2	CDS	SYNONYMOUS_CODING	1	SNV	chr3	C	T
CYP24A1	rs61755338	1	6	0.0833333	LOW	NM_000782.4	CDS	SYNONYMOUS_CODING	1	SNV	chr20	A	C
CYP2W1	rs202213520	3	6	0.25	LOW	NM_017781.2	OTHER	SPLICE_SITE_REGION+INTRON	7	INDEL	chr7	GC	G
CYP26B1	rs150322824	33	64	0.257812	LOW	NM_019885.3	CDS	SYNONYMOUS_CODING	1	SNV	chr2	G	T
CYP2D6	rs28371713	3	6	0.25	LOW	NM_000106.5	CDS	SYNONYMOUS_CODING	4	SNV	chr22	A	G
CYP4A22	rs968322	3	6	0.25	LOW	NM_001010969.3	CDS	SYNONYMOUS_CODING	8	SNV	chr1	C	T
CYP21A2	rs6469	2	6	0.166667	LOW	NM_000500.7	CDS	SYNONYMOUS_CODING	9	SNV	chr6	C	T
CYP4F2	rs3093106	1	49	0.0102041	LOW	NM_001082.4	CDS	SYNONYMOUS_CODING	2	SNV	chr19	T	C
CYP11B1	rs5283	25	64	0.195312	LOW	NM_000497.3	CDS	SYNONYMOUS_CODING	2	SNV	chr8	G	A
CYP2R1	rs12794714	70	64	0.546875	LOW	NM_024514.4	CDS	SYNONYMOUS_CODING	1	SNV	chr11	G	A
CYP2F1	rs305968	80	64	0.625	LOW	NM_000774.4	CDS	SYNONYMOUS_CODING	2	SNV	chr19	G	A
CYP17A1	rs6163	64	64	0.5	LOW	NM_000102.3	CDS	SYNONYMOUS_CODING	1	SNV	chr10	C	A
CYP8B1	rs741817	1	6	0.0833333	LOW	NM_004391.2	CDS	SYNONYMOUS_CODING	1	SNV	chr3	C	A
CYP2C8	rs2275622	20	64	0.15625	LOW	-	OTHER	NEXT_PROT[turn:combinatorial_evidence_used_in_manual_assertion]	2	SNV	chr10	T	C
CYP4F3	rs1805041	1	6	0.0833333	LOW	NM_000896.2	CDS	SYNONYMOUS_CODING	9	SNV	chr19	G	A
CYP2W1	rs2272375	15	43	0.174419	LOW	NM_017781.2	CDS	SYNONYMOUS_CODING	1	SNV	chr7	C	T
CYP11B1	rs34570566	6	64	0.046875	LOW	NM_000497.3	CDS	SYNONYMOUS_CODING	5	SNV	chr8	C	T
CYP2F1	rs74824096	3	11	0.136364	LOW	NM_000774.4	OTHER	SPLICE_SITE_REGION+INTRON	2	SNV	chr19	G	A
CYP2S1	rs111879045	1	6	0.0833333	LOW	NM_030622.7	CDS	SYNONYMOUS_CODING	9	SNV	chr19	G	A
CYP39A1	rs9369628	3	25	0.06	LOW	NM_016593.4	OTHER	SPLICE_SITE_REGION+INTRON	1	SNV	chr6	C	T
CYP2D6	rs1081003	10	64	0.078125	LOW	NM_000106.5	CDS	SYNONYMOUS_CODING	2	SNV	chr22	G	A
CYP3A4	.	2	56	0.0178571	LOW	NM_017460.5	CDS	SYNONYMOUS_CODING	3	SNV	chr7	T	C
CYP4F22	.	2	4	0.25	LOW	NM_173483.3	OTHER	SPLICE_SITE_REGION+INTRON	11	SNV	chr19	C	T
CYP2D6	rs61745683	1	6	0.0833333	MODERATE	NM_000106.5	CDS	NON_SYNONYMOUS_CODING	7	SNV	chr22	C	T
CYP4B1	rs4646487	16	64	0.125	MODERATE	NM_001099772.1	CDS	NON_SYNONYMOUS_CODING	5	SNV	chr1	C	T
TBXAS1	rs8192868	1	6	0.0833333	MODERATE	NM_001166253.1	CDS	NON_SYNONYMOUS_CODING	12	SNV	chr7	G	A
CYP4F3	rs1244428459	1	56	0.00892857	MODERATE	NM_000896.2	CDS	NON_SYNONYMOUS_CODING	7	SNV	chr19	A	G
CYP2A7	rs2261144	69	64	0.539062	MODERATE	NM_000764.2	CDS	NON_SYNONYMOUS_CODING	7	SNV	chr19	A	G
CYP4A22	rs4926600	3	6	0.25	MODERATE	NM_001010969.3	CDS	NON_SYNONYMOUS_CODING	12	SNV	chr1	C	T
CYP2D6	rs116100811	1	6	0.0833333	MODERATE	NM_001025161.2.2	CDS	NON_SYNONYMOUS_CODING	1	SNV	chr22	G	C
CYP21A2	rs1326211092rs61338903	26	27	0.481481	MODERATE	NM_000500.7	CDS	CODON_CHANGE_PLUS_CODON_DELETION	1	INDEL	chr6	CCTG	C
CYP2F1	rs80029441	1	6	0.0833333	MODERATE	NM_000774.4	CDS	NON_SYNONYMOUS_CODING	10	SNV	chr19	G	A
CYP4F2	rs4020346	5	6	0.416667	MODERATE	NM_001082.4	CDS	NON_SYNONYMOUS_CODING	13	SNV	chr19	T	C
CYP4A22	rs2056899	31	27	0.574074	MODERATE	NM_001010969.3	CDS	NON_SYNONYMOUS_CODING	4	SNV	chr1	A	T
CYP2D6	rs59421388	1	6	0.0833333	MODERATE	NM_000106.5	CDS	NON_SYNONYMOUS_CODING	7	SNV	chr22	C	T
CYP2A6	rs60605885	1	6	0.0833333	MODERATE	NM_000762.5	CDS	NON_SYNONYMOUS_CODING	3	SNV	chr19	G	C
CYP2D6	rs3021082	2	6	0.166667	MODERATE	NM_001025161.2.2	CDS	NON_SYNONYMOUS_CODING	4	SNV	chr22	A	G
CYP21A2	rs6474	58	63	0.460317	MODERATE	NM_000500.7	CDS	NON_SYNONYMOUS_CODING	3	SNV	chr6	G	A
CYP11B2	rs4544	2	6	0.166667	MODERATE	NM_000498.3	CDS	NON_SYNONYMOUS_CODING	6	SNV	chr8	A	G
CYP11B1	rs4541	4	6	0.333333	MODERATE	NM_000497.3	CDS	NON_SYNONYMOUS_CODING	7	SNV	chr8	G	A
CYP1B1	rs1056827	50	64	0.390625	MODERATE	NM_000104.3	CDS	NON_SYNONYMOUS_CODING	2	SNV	chr2	C	A
CYP2A7	rs10425169	10	6	0.833333	MODERATE	NM_000764.2	CDS	NON_SYNONYMOUS_CODING	2	SNV	chr19	A	G
CYP2A7	rs4079366	31	32	0.484375	MODERATE	NM_000764.2	CDS	NON_SYNONYMOUS_CODING	5	SNV	chr19	T	C
CYP2D6	rs1058172	1	6	0.0833333	MODERATE	NM_000106.5	CDS	NON_SYNONYMOUS_CODING	7	SNV	chr22	C	T
CYP4V2	rs13146272	23	64	0.179688	MODERATE	NM_207352.3	CDS	NON_SYNONYMOUS_CODING	6	SNV	chr4	C	A
CYP2C8	rs10509681	2	58	0.0172414	MODERATE	NM_000770.3	CDS	NON_SYNONYMOUS_CODING	8	SNV	chr10	T	C
CYP2D6	rs61737946	1	6	0.0833333	MODERATE	NM_000106.5	CDS	NON_SYNONYMOUS_CODING	7	SNV	chr22	C	T
CYP1A1	rs955318319	2	2	0.5	MODERATE	NM_000499.4	CDS	NON_SYNONYMOUS_CODING	7	SNV	chr15	A	T
CYP2D6	rs3171709	2	60	0.0166667	MODERATE	NM_001025161.2.2	OTHER	NON_SYNONYMOUS_CODING+SPLICE_SITE_REGION	9	SNV	chr22	C	T
CYP4F2	rs3093200	1	6	0.0833333	MODERATE	NM_001082.4	CDS	NON_SYNONYMOUS_CODING	13	SNV	chr19	G	T
CYP2A7	rs3815708	32	22	0.727273	MODERATE	NM_000764.2	CDS	NON_SYNONYMOUS_CODING	3	SNV	chr19	C	A
CYP21A2	rs61732108	3	6	0.25	MODERATE	NM_000500.7	CDS	NON_SYNONYMOUS_CODING	7	SNV	chr6	C	T
CYP2C8	rs138495387	1	5	0.1	MODERATE	NM_000770.3	CDS	NON_SYNONYMOUS_CODING	9	SNV	chr10	C	A
CYP2F1	rs7246981	16	39	0.205128	MODERATE	NM_000774.4	CDS	NON_SYNONYMOUS_CODING	10	SNV	chr19	C	T
CYP4F12	rs609636	128	64	1	MODERATE	NM_023944.3	CDS	NON_SYNONYMOUS_CODING	3	SNV	chr19	A	G
CYP4B1	rs4646491	4	44	0.0454545	MODERATE	NM_001099772.1	CDS	NON_SYNONYMOUS_CODING	8	SNV	chr1	C	T
CYP2C19	rs1031294281	4	58	0.0344828	MODERATE	NM_000769.2	CDS	NON_SYNONYMOUS_CODING	9	SNV	chr10	A	G
CYP2D6	rs202102799	1	6	0.0833333	MODERATE	NM_000106.5	CDS	NON_SYNONYMOUS_CODING	7	SNV	chr22	T	C
CYP11B2	rs4539	1	6	0.0833333	MODERATE	NM_000498.3	CDS	NON_SYNONYMOUS_CODING	3	SNV	chr8	T	C
CYP4A22	rs10789501	82	64	0.640625	MODERATE	NM_001010969.3	CDS	NON_SYNONYMOUS_CODING	6	SNV	chr1	T	C
CYP39A1	rs7761731	77	62	0.620968	MODERATE	NM_016593.4	CDS	NON_SYNONYMOUS_CODING	8	SNV	chr6	A	T
CYP11B1	rs4534	38	64	0.296875	MODERATE	NM_000497.3	CDS	NON_SYNONYMOUS_CODING	1	SNV	chr8	C	T
CYP4F12	rs593818	114	61	0.934426	MODERATE	NM_023944.3	CDS	NON_SYNONYMOUS_CODING	13	SNV	chr19	A	G
CYP2J2	rs148429756	1	57	0.00877193	MODERATE	NM_000775.3	CDS	NON_SYNONYMOUS_CODING	7	SNV	chr1	G	A
CYP4A22	rs61736431	1	6	0.0833333	MODERATE	NM_001010969.3	CDS	NON_SYNONYMOUS_CODING	9	SNV	chr1	C	T
CYP2F1	rs58285195	17	64	0.132812	MODERATE	NM_000774.4	CDS	NON_SYNONYMOUS_CODING	2	SNV	chr19	T	C
CYP2C18	rs1126545	10	57	0.0877193	MODERATE	NM_000772.2	CDS	NON_SYNONYMOUS_CODING	8	SNV	chr10	C	T
CYP1A1	rs1048943	83	64	0.648438	MODERATE	NM_000499.4	CDS	NON_SYNONYMOUS_CODING	7	SNV	chr15	T	C
CYP2C9	rs1799853	2	58	0.0172414	MODERATE	NM_000771.3	CDS	NON_SYNONYMOUS_CODING	3	SNV	chr10	C	T
CYP2A7	rs56081734	102	64	0.796875	MODERATE	NM_000764.2	CDS	NON_SYNONYMOUS_CODING	3	SNV	chr19	A	C
CYP1A1	rs141173079	1	6	0.0833333	MODERATE	NM_000499.4	CDS	NON_SYNONYMOUS_CODING	2	SNV	chr15	C	T
CYP1B1	rs750220338	3	58	0.0258621	MODERATE	NM_000104.3	CDS	NON_SYNONYMOUS_CODING	3	SNV	chr2	T	G
CYP4F2	rs3952537	4	6	0.333333	MODERATE	NM_001082.4	CDS	NON_SYNONYMOUS_CODING	13	SNV	chr19	G	C
CYP2D6	rs113472173	1	6	0.0833333	MODERATE	NM_001025161.2.2	CDS	NON_SYNONYMOUS_CODING	6	SNV	chr22	G	C
CYP2D6	rs2743456	1	6	0.0833333	MODERATE	NM_001025161.2.2	CDS	NON_SYNONYMOUS_CODING	10	SNV	chr22	G	A
CYP2A7	rs111390860	1	6	0.0833333	MODERATE	NM_000764.2	CDS	NON_SYNONYMOUS_CODING	7	SNV	chr19	G	A
CYP2D6	rs79164577	1	6	0.0833333	MODERATE	NM_001025161.2.2	CDS	NON_SYNONYMOUS_CODING	6	SNV	chr22	G	A
CYP2D6	rs61736512	1	6	0.0833333	MODERATE	NM_000106.5	CDS	NON_SYNONYMOUS_CODING	3	SNV	chr22	C	T
CYP2C9	rs2256871	1	3	0.166667	MODERATE	NM_000771.3	CDS	NON_SYNONYMOUS_CODING	5	SNV	chr10	A	G
CYP4Z1	rs148896426	1	6	0.0833333	MODERATE	NM_178134.2	CDS	NON_SYNONYMOUS_CODING	5	SNV	chr1	G	A
CYP4A22	rs2056900	52	62	0.419355	MODERATE	NM_001010969.3	CDS	NON_SYNONYMOUS_CODING	4	SNV	chr1	G	A
CYP2D6	rs1065852	1	6	0.0833333	MODERATE	NM_000106.5	CDS	NON_SYNONYMOUS_CODING	1	SNV	chr22	G	A
CYP2D6	rs146271511	1	6	0.0833333	MODERATE	NM_000106.5	CDS	NON_SYNONYMOUS_CODING	7	SNV	chr22	G	A
CYP21A2	rs6471	1	6	0.0833333	MODERATE	NM_000500.7	CDS	NON_SYNONYMOUS_CODING	7	SNV	chr6	G	T
CYP2D6	rs28371706	1	6	0.0833333	MODERATE	NM_000106.5	CDS	NON_SYNONYMOUS_CODING	2	SNV	chr22	G	A
CYP8B1	rs35637877	1	6	0.0833333	MODERATE	NM_004391.2	CDS	NON_SYNONYMOUS_CODING	1	SNV	chr3	G	A
CYP20A1	rs2043449	120	62	0.967742	MODERATE	NM_177538.2	OTHER	NON_SYNONYMOUS_CODING+SPLICE_SITE_REGION	4	SNV	chr2	C	T
CYP2C19	rs17878459	1	6	0.0833333	MODERATE	NM_000769.2	CDS	NON_SYNONYMOUS_CODING	2	SNV	chr10	G	C
CYP2A7	rs3869579	101	64	0.789062	MODERATE	NM_000764.2	CDS	NON_SYNONYMOUS_CODING	6	SNV	chr19	G	A
CYP2W1	rs3735684	28	64	0.21875	MODERATE	NM_017781.2	CDS	NON_SYNONYMOUS_CODING	4	SNV	chr7	G	A
CYP20A1	rs1048013	33	64	0.257812	MODERATE	NM_177538.2	CDS	NON_SYNONYMOUS_CODING	10	SNV	chr2	C	T
CYP4F8	rs73001907	21	64	0.164062	MODERATE	NM_007253.3	CDS	NON_SYNONYMOUS_CODING	2	SNV	chr19	G	T
CYP2A7	rs10425176	10	6	0.833333	MODERATE	NM_000764.2	OTHER	NON_SYNONYMOUS_CODING+SPLICE_SITE_REGION	2	SNV	chr19	A	T
CYP2D6	rs2070907	1	6	0.0833333	MODERATE	NM_001025161.2.2	CDS	NON_SYNONYMOUS_CODING	8	SNV	chr22	T	C
CYP4A22	rs4926581	5	6	0.416667	MODERATE	NM_001010969.3	CDS	NON_SYNONYMOUS_CODING	5	SNV	chr1	G	T
CYP4B1	rs2297809	30	64	0.234375	MODERATE	NM_001099772.1	CDS	NON_SYNONYMOUS_CODING	9	SNV	chr1	C	T
CYP2A7	rs12460590	10	6	0.833333	MODERATE	NM_000764.2	CDS	NON_SYNONYMOUS_CODING	9	SNV	chr19	A	C
CYP26B1	rs2241057	23	64	0.179688	MODERATE	NM_019885.3	CDS	NON_SYNONYMOUS_CODING	4	SNV	chr2	A	G
CYP2W1	rs78873069	15	60	0.125	MODERATE	NM_017781.2	CDS	NON_SYNONYMOUS_CODING	9	SNV	chr7	G	A
CYP4F22	rs7256787	1	6	0.0833333	MODERATE	NM_173483.3	CDS	NON_SYNONYMOUS_CODING	14	SNV	chr19	A	C
CYP8B1	rs9865715	12	6	1	MODERATE	NM_004391.2	CDS	NON_SYNONYMOUS_CODING	1	SNV	chr3	A	G
CYP2F1	rs75405062	1	5	0.1	MODERATE	NM_000774.4	CDS	NON_SYNONYMOUS_CODING	6	SNV	chr19	G	C
CYP11B2	rs4545	39	64	0.304688	MODERATE	NM_000498.3	CDS	NON_SYNONYMOUS_CODING	8	SNV	chr8	C	T
CYP4B1	rs2297810	30	63	0.238095	MODERATE	NM_001099772.1	CDS	NON_SYNONYMOUS_CODING	8	SNV	chr1	G	A
CYP4V2	rs1055138	17	64	0.132812	MODERATE	NM_207352.3	CDS	NON_SYNONYMOUS_CODING	1	SNV	chr4	C	G
CYP4A22	rs2405599	7	6	0.583333	MODERATE	NM_001010969.3	CDS	NON_SYNONYMOUS_CODING	10	SNV	chr1	T	C
CYP1A2	rs17861157	1	6	0.0833333	MODERATE	NM_000761.4	CDS	NON_SYNONYMOUS_CODING	3	SNV	chr15	C	A
CYP4F22	rs779288178	1	58	0.00862069	MODERATE	NM_173483.3	CDS	NON_SYNONYMOUS_CODING	6	SNV	chr19	G	A
CYP2D6	rs28367005	1	6	0.0833333	MODERATE	NM_001025161.2.2	CDS	NON_SYNONYMOUS_CODING	7	SNV	chr22	T	C
CYP1B1	rs10012	48	61	0.393443	MODERATE	NM_000104.3	CDS	NON_SYNONYMOUS_CODING	2	SNV	chr2	G	C
CYP4A11	rs1126742	4	6	0.333333	MODERATE	NM_000778.3	CDS	NON_SYNONYMOUS_CODING	11	SNV	chr1	A	G
CYP26C1	rs11187265	33	63	0.261905	MODERATE	NM_183374.2	CDS	NON_SYNONYMOUS_CODING	4	SNV	chr10	G	A
TBXAS1	rs4526	1	6	0.0833333	MODERATE	NM_001166253.1	CDS	NON_SYNONYMOUS_CODING	12	SNV	chr7	G	A
CYP4F24P	rs55782900	2	6	0.166667	MODIFIER	NR_033864.1	exon	EXON	1	SNV	chr19	G	A
CYP2A6	rs201873185	1	6	0.0833333	MODIFIER	NM_000762.5	intronic	INTRON	2	SNV	chr19	A	G
CYP4F8	rs714772	97	64	0.757812	MODIFIER	NM_007253.3	intronic	INTRON	3	SNV	chr19	C	G
CYP2D6	rs2267446	1	6	0.0833333	MODIFIER	NM_001025161.2.2	intronic	INTRON	4	SNV	chr22	C	T
CYP2D6	rs149889429	1	6	0.0833333	MODIFIER	NM_001025161.2.2	intronic	INTRON	5	SNV	chr22	C	T
CYP4F3	rs1290626	97	61	0.795082	MODIFIER	NM_000896.2	intronic	INTRON	4	SNV	chr19	T	C
CYP2A7	rs10425185	10	6	0.833333	MODIFIER	NM_000764.2	intronic	INTRON	1	SNV	chr19	A	G
CYP11B2	rs13276226	52	58	0.448276	MODIFIER	NM_000498.3	intronic	INTRON	1	SNV	chr8	G	A
CYP11A1	rs12917295	47	35	0.671429	MODIFIER	NM_000781.2	intronic	INTRON	5	SNV	chr15	C	G
CYP2C19	rs12769205	2	36	0.0277778	MODIFIER	NM_000769.2	intronic	INTRON	2	SNV	chr10	A	G
CYP21A2	rs415620	1	6	0.0833333	MODIFIER	NM_000500.7	3UTR	UTR_3_PRIME	10	SNV	chr6	T	C
CYP11B1	rs6395	8	6	0.666667	MODIFIER	NM_000497.3	intronic	INTRON	6	SNV	chr8	A	C
CYP2G1P	rs7252852	10	7	0.714286	MODIFIER	NR_040249.1	intronic	INTRON	2	SNV	chr19	T	C
CYP19A1	rs10046	2	6	0.166667	MODIFIER	NM_000103.3	3UTR	UTR_3_PRIME	10	SNV	chr15	G	A
CYP2D7	rs2743457	1	6	0.0833333	MODIFIER	NR_002570.3	exon	EXON	7	SNV	chr22	G	A
CYP11B2	rs6418	1	6	0.0833333	MODIFIER	NM_000498.3	intronic	INTRON	3	SNV	chr8	A	G
CYP4B1	rs2297813	3	32	0.046875	MODIFIER	NM_001099772.1	5UTR	UTR_5_PRIME	1	SNV	chr1	G	T
CYP2A7	rs2316208	10	6	0.833333	MODIFIER	NM_000764.2	intronic	INTRON	7	SNV	chr19	C	T
CYP2B7P	rs12986210	4	3	0.666667	MODIFIER	NR_001278.1	intronic	INTRON	5	SNV	chr19	A	G
CYP39A1	rs956297	10	37	0.135135	MODIFIER	NM_016593.4	intronic	INTRON	11	SNV	chr6	G	A
CYP4V2	rs10013653	25	64	0.195312	MODIFIER	NM_207352.3	intronic	INTRON	1	SNV	chr4	C	A
CYP11B2	rs7461740	1	6	0.0833333	MODIFIER	NM_000498.3	intronic	INTRON	2	SNV	chr8	C	G
CYP26C1	rs111691473	3	35	0.0428571	MODIFIER	NM_183374.2	intronic	INTRON	3	SNV	chr10	C	T
CYP11B2	rs79410128	2	6	0.166667	MODIFIER	NM_000498.3	intronic	INTRON	6	SNV	chr8	G	C
CYP4F12	rs59192989rs72017644rs766547333	2	1	1	MODIFIER	NM_023944.3	intronic	INTRON	7	INDEL	chr19	TTGTGTGTG	T
CYP19A1	rs28757201	17	63	0.134921	MODIFIER	NM_000103.3	intronic	INTRON	9	SNV	chr15	G	A
CYP21A2	rs6458	2	64	0.015625	MODIFIER	NM_000500.7	intronic	INTRON	6	SNV	chr6	A	G
CYP2W1	rs34743661rs397708660	7	25	0.14	MODIFIER	NM_017781.2	intronic	INTRON	1	INDEL	chr7	A	AG
CYP19A1	rs727479	27	27	0.5	MODIFIER	NM_000103.3	intronic	INTRON	2	SNV	chr15	C	A
CYP2D6	rs112568578	3	6	0.25	MODIFIER	NM_000106.5	intronic	INTRON	4	SNV	chr22	C	G
CYP11B1	rs4736315	6	20	0.15	MODIFIER	NM_000497.3	intronic	INTRON	2	SNV	chr8	C	T
CYP4Z1	rs201981953	21	21	0.5	MODIFIER	NM_178134.2	intronic	INTRON	4	INDEL	chr1	G	GA
CYP21A2	rs79249676	2	35	0.0285714	MODIFIER	NM_000500.7	intronic	INTRON	2	SNV	chr6	G	A
CYP11B2	rs74838461	2	6	0.166667	MODIFIER	NM_000498.3	intronic	INTRON	6	SNV	chr8	T	C
CYP2D6	rs1235509136	2	64	0.015625	MODIFIER	NM_000106.5	intronic	INTRON	2	SNV	chr22	G	A
CYP21A1P	rs28573154	1	6	0.0833333	MODIFIER	NR_040090.1	exon	EXON	8	SNV	chr6	G	A
CYP4F12	rs596252	27	61	0.221311	MODIFIER	NM_023944.3	intronic	INTRON	11	SNV	chr19	T	G
CYP4F24P	rs11673423	6	33	0.0909091	MODIFIER	NR_033864.1	exon	EXON	1	SNV	chr19	C	G
CYP19A1	rs28757202	18	63	0.142857	MODIFIER	NM_000103.3	intronic	INTRON	9	SNV	chr15	T	A
CYP11B1	rs75717953	3	6	0.25	MODIFIER	NM_000497.3	intronic	INTRON	2	SNV	chr8	T	C
CYP2G1P	rs3852870	5	3	0.833333	MODIFIER	NR_040249.1	exon	EXON	1	SNV	chr19	A	C
CYP11B1	rs28418310	4	6	0.333333	MODIFIER	NM_000497.3	intronic	INTRON	6	SNV	chr8	G	C
CYP2D6	rs2267444	1	6	0.0833333	MODIFIER	NM_001025161.2.2	intronic	INTRON	4	SNV	chr22	G	C
TBXAS1	rs2254854	17	37	0.22973	MODIFIER	-	intragenic	INTRAGENIC		SNV	chr7	C	T
CYP2A6	rs148803816	1	6	0.0833333	MODIFIER	NM_000762.5	intronic	INTRON	2	SNV	chr19	A	G
CYP4F11	rs12985248	7	22	0.159091	MODIFIER	NM_001128932.1	intronic	INTRON	11	SNV	chr19	T	G
CYP2D7	rs56023519	2	6	0.166667	MODIFIER	NR_002570.3	exon	EXON	4	SNV	chr22	G	A
CYP2A13	rs1709083	5	6	0.416667	MODIFIER	NM_000766.4	3UTR	UTR_3_PRIME	9	SNV	chr19	C	G
CYP11B2	rs6435	7	6	0.583333	MODIFIER	NM_000498.3	intronic	INTRON	6	SNV	chr8	T	C
CYP4F24P	rs142866417	2	56	0.0178571	MODIFIER	NR_033864.1	exon	EXON	6	SNV	chr19	T	G
CYP21A1P	rs28615950	1	6	0.0833333	MODIFIER	NR_040090.1	exon	EXON	3	SNV	chr6	G	A
CYP11B1	rs6402	3	27	0.0555556	MODIFIER	NM_000497.3	intronic	INTRON	1	SNV	chr8	G	T
CYP26B1	rs2241058	2	6	0.166667	MODIFIER	NM_019885.3	intronic	INTRON	4	SNV	chr2	C	A
CYP2D6	rs2743460	3	10	0.15	MODIFIER	NM_001025161.2.2	intronic	INTRON	3	SNV	chr22	G	T
CYP4F12	rs56398124	12	6	1	MODIFIER	NM_023944.3	intronic	INTRON	1	SNV	chr19	C	T
CYP4A22	rs72684327	1	37	0.0135135	MODIFIER	NM_001010969.3	3UTR	UTR_3_PRIME	12	SNV	chr1	A	G
CYP4F8	rs2056820	3	10	0.15	MODIFIER	NM_007253.3	intronic	INTRON	10	SNV	chr19	C	T
CYP46A1	rs36018216	7	37	0.0945946	MODIFIER	NM_006668.1	intronic	INTRON	7	SNV	chr14	G	A
CYP21A2	rs369651496rs578235636	5	26	0.0961538	MODIFIER	NM_000500.7	intronic	INTRON	2	INDEL	chr6	TG	T
CYP2F1	rs781319762	1	40	0.0125	MODIFIER	NM_000774.4	intronic	INTRON	4	INDEL	chr19	CTT	C
CYP2D7	rs113472173	1	6	0.0833333	MODIFIER	NR_002570.3	exon	EXON	6	SNV	chr22	G	C
CYP2J2	rs3738474	1	6	0.0833333	MODIFIER	NM_000775.3	intronic	INTRON	2	SNV	chr1	C	T
CYP11B1	rs6388	6	16	0.1875	MODIFIER	NM_000497.3	intronic	INTRON	1	SNV	chr8	A	T
CYP11B1	rs7818826	6	6	0.5	MODIFIER	NM_000497.3	intronic	INTRON	2	SNV	chr8	T	C
CYP17A1	rs1004467	23	27	0.425926	MODIFIER	NM_000102.3	intronic	INTRON	3	SNV	chr10	A	G
CYP3A5	rs28365094	5	37	0.0675676	MODIFIER	NM_000777.4	intronic	INTRON	10	SNV	chr7	T	C
CYP11B2	rs80062072	2	6	0.166667	MODIFIER	NM_000498.3	intronic	INTRON	6	SNV	chr8	A	G
CYP4F24P	rs4807985	9	27	0.166667	MODIFIER	NR_033864.1	exon	EXON	6	SNV	chr19	A	G
CYP2D7	rs3171709	2	60	0.0166667	MODIFIER	NR_002570.3	exon	EXON	9	SNV	chr22	C	T
CYP27C1	rs2089109	7	19	0.184211	MODIFIER	NM_001001665.3	intronic	INTRON	5	SNV	chr2	G	A
TBXAS1	rs770645410	1	35	0.0142857	MODIFIER	NM_001166253.1	intronic	INTRON	3	INDEL	chr7	CTT	C
CYP21A1P	rs147390813	1	4	0.125	MODIFIER	NR_040090.1	exon	EXON	6	SNV	chr6	T	C
TBXAS1	rs6464448	3	6	0.25	MODIFIER	NM_001166253.1	intronic	INTRON	4	SNV	chr7	A	G
CYP2A6	rs8192726	1	35	0.0142857	MODIFIER	NM_000762.5	intronic	INTRON	3	SNV	chr19	C	A
CYP11B2	rs73715282	4	37	0.0540541	MODIFIER	NM_000498.3	intronic	INTRON	2	SNV	chr8	T	C
CYP21A1P	rs4959082	4	6	0.333333	MODIFIER	NR_040090.1	exon	EXON	1	SNV	chr6	G	A
CYP7B1	rs7842714	42	63	0.333333	MODIFIER	NM_004820.4	intronic	INTRON	1	SNV	chr8	T	A
CYP21A2	rs6442	3	6	0.25	MODIFIER	NM_000500.7	intronic	INTRON	7	SNV	chr6	G	C
CYP11B2	rs6394	12	6	1	MODIFIER	NM_000498.3	intronic	INTRON	6	SNV	chr8	A	G
CYP11B1	rs9657020	36	62	0.290323	MODIFIER	NM_000497.3	intronic	INTRON	2	SNV	chr8	G	T
CYP21A1P	rs529351203	5	5	0.5	MODIFIER	NR_040090.1	exon	EXON	7	SNV	chr6	C	G
CYP21A1P	rs370433041	1	6	0.0833333	MODIFIER	NR_040090.1	exon	EXON	6	SNV	chr6	T	C
CYP4F24P	rs10421246	14	20	0.35	MODIFIER	NR_033864.1	intronic	INTRON	3	SNV	chr19	A	T
CYP4F3	rs4646513	8	6	0.666667	MODIFIER	NM_000896.2	intronic	INTRON	10	SNV	chr19	C	A
CYP1B1	rs4987134	1	63	0.00793651	MODIFIER	NM_000104.3	intronic	INTRON	1	SNV	chr2	G	A
CYP2C8	rs11572073	2	59	0.0169492	MODIFIER	NM_000770.3	intronic	INTRON	1	SNV	chr10	G	A
CYP4A11	rs9332980	1	6	0.0833333	MODIFIER	NM_000778.3	5UTR	UTR_5_PRIME	1	SNV	chr1	A	T
CYP21A2	rs6462	114	63	0.904762	MODIFIER	NM_000500.7	intronic	INTRON	2	SNV	chr6	C	T
CYP11B1	rs1470949763	1	6	0.0833333	MODIFIER	NM_000497.3	intronic	INTRON	2	SNV	chr8	C	G
CYP1A2	rs4646427	1	37	0.0135135	MODIFIER	NM_000761.4	intronic	INTRON	6	SNV	chr15	T	C
CYP26A1	rs35630863	1	6	0.0833333	MODIFIER	NM_000783.3	intronic	INTRON	1	SNV	chr10	G	C
CYP2A6	rs749711239	1	6	0.0833333	MODIFIER	NM_000762.5	intronic	INTRON	2	SNV	chr19	C	G
CYP4F22	rs55832992	52	27	0.962963	MODIFIER	NM_173483.3	intronic	INTRON	8	SNV	chr19	C	A
CYP2U1	rs28477613	1	37	0.0135135	MODIFIER	NM_183075.2	intronic	INTRON	1	SNV	chr4	A	G
CYP4F12	rs28416595	74	37	1	MODIFIER	NM_023944.3	intronic	INTRON	2	SNV	chr19	C	A
CYP4F22	rs4310987	42	64	0.328125	MODIFIER	NM_173483.3	intronic	INTRON	4	SNV	chr19	C	T
CYP11B1	rs9657021	5	37	0.0675676	MODIFIER	NM_000497.3	intronic	INTRON	2	SNV	chr8	T	C
CYP24A1	rs111675277	1	6	0.0833333	MODIFIER	NM_000782.4	intronic	INTRON	3	SNV	chr20	T	A
CYP11B1	rs61752794	1	6	0.0833333	MODIFIER	NM_000497.3	intronic	INTRON	6	SNV	chr8	T	C
CYP4F12	rs2074568	20	38	0.263158	MODIFIER	NM_023944.3	intronic	INTRON	4	SNV	chr19	T	A
CYP4A22	rs10890469	2	32	0.03125	MODIFIER	NM_001010969.3	intronic	INTRON	5	SNV	chr1	C	T
CYP11B2	rs5895735	4	19	0.105263	MODIFIER	NM_000498.3	intronic	INTRON	6	INDEL	chr8	T	TG
CYP2D7	rs2267444	1	6	0.0833333	MODIFIER	NR_002570.3	intronic	INTRON	4	SNV	chr22	G	C
CYP4B1	rs2297812	7	31	0.112903	MODIFIER	NM_001099772.1	intronic	INTRON	2	SNV	chr1	G	C
CYP4Z2P	rs12032026	4	6	0.333333	MODIFIER	NR_002788.2	exon	EXON	1	SNV	chr1	G	T
CYP21A1P	rs28691121	1	6	0.0833333	MODIFIER	NR_040090.1	intronic	INTRON	3	SNV	chr6	G	A
CYP11B2	rs11781816	16	30	0.266667	MODIFIER	NM_000498.3	intronic	INTRON	2	SNV	chr8	C	T
CYP2D7	rs28367005	1	6	0.0833333	MODIFIER	NR_002570.3	exon	EXON	7	SNV	chr22	T	C
CYP11B2	rs62525984	1	6	0.0833333	MODIFIER	NM_000498.3	intronic	INTRON	6	SNV	chr8	A	G
CYP46A1	rs61984440	1	31	0.016129	MODIFIER	NM_006668.1	intronic	INTRON	1	SNV	chr14	T	C
CYP21A2	rs6467	93	62	0.75	MODIFIER	NM_000500.7	intronic	INTRON	2	SNV	chr6	C	A
CYP2J2	rs2271800	4	34	0.0588235	MODIFIER	NM_000775.3	intronic	INTRON	5	SNV	chr1	A	C
CYP20A1	rs60606072	1	6	0.0833333	MODIFIER	NM_177538.2	5UTR	UTR_5_PRIME	1	SNV	chr2	C	T
CYP4F12	rs10414690	12	6	1	MODIFIER	NM_023944.3	intronic	INTRON	1	SNV	chr19	G	C
CYP11B1	rs12542799	4	6	0.333333	MODIFIER	NM_000497.3	intronic	INTRON	2	SNV	chr8	G	A
CYP11B1	rs7818953	8	32	0.125	MODIFIER	NM_000497.3	intronic	INTRON	2	SNV	chr8	T	C
CYP2B7P	rs3865460	9	18	0.25	MODIFIER	NR_001278.1	intronic	INTRON	5	SNV	chr19	G	A
CYP3A7	rs41279866	8	64	0.0625	MODIFIER	NM_000765.4	intronic	INTRON	4	SNV	chr7	C	T
CYP4F12	rs17641206	5	6	0.416667	MODIFIER	NM_023944.3	intronic	INTRON	1	SNV	chr19	T	C
CYP4F22	rs28631843	1	6	0.0833333	MODIFIER	NM_173483.3	intronic	INTRON	7	SNV	chr19	G	T
CYP3A43	rs678040	1	9	0.0555556	MODIFIER	NM_022820.4	intronic	INTRON	6	SNV	chr7	A	G
CYP27A1	rs1239289321	2	1	1	MODIFIER	NM_000784.3	intronic	INTRON	1	INDEL	chr2	C	CTTT
CYP21A1P	rs28361033	74	64	0.578125	MODIFIER	NR_040090.1	exon	EXON	1	SNV	chr6	C	T
CYP17A1	rs17115100	56	64	0.4375	MODIFIER	NM_000102.3	intronic	INTRON	6	SNV	chr10	G	T
CYP17A1	rs4919686	2	27	0.037037	MODIFIER	NM_000102.3	intronic	INTRON	6	SNV	chr10	A	C
CYP11B1	rs61752791	3	6	0.25	MODIFIER	NM_000497.3	intronic	INTRON	6	SNV	chr8	T	A
CYP4B1	rs397822024rs4646489	6	37	0.0810811	MODIFIER	NM_001099772.1	intronic	INTRON	5	INDEL	chr1	CCCT	C
CYP24A1	rs6091828	14	64	0.109375	MODIFIER	NM_000782.4	intronic	INTRON	7	SNV	chr20	G	T
CYP21A2	rs6450	1	35	0.0142857	MODIFIER	NM_000500.7	intronic	INTRON	2	SNV	chr6	G	A
CYP2U1	rs6856745	8	30	0.133333	MODIFIER	NM_183075.2	intronic	INTRON	2	SNV	chr4	T	C
CYP4Z1	rs1502924	2	6	0.166667	MODIFIER	NM_178134.2	intronic	INTRON	3	SNV	chr1	C	G
CYP4B1	rs35333582	4	33	0.0606061	MODIFIER	NM_001099772.1	intronic	INTRON	9	SNV	chr1	C	T
CYP2A6	rs8192725	10	9	0.555556	MODIFIER	NM_000762.5	intronic	INTRON	2	SNV	chr19	A	G
CYP46A1	rs10151332	97	64	0.757812	MODIFIER	NM_006668.1	intronic	INTRON	12	SNV	chr14	C	T
CYP7A1	rs2162459	103	62	0.830645	MODIFIER	NM_000780.3	intronic	INTRON	1	SNV	chr8	G	A
CYP46A1	rs943881	4	37	0.0540541	MODIFIER	NM_006668.1	intronic	INTRON	4	SNV	chr14	T	C
CYP2D7	rs2743456	1	6	0.0833333	MODIFIER	NR_002570.3	exon	EXON	9	SNV	chr22	G	A
CYP4F3	rs2683039	1	37	0.0135135	MODIFIER	NM_000896.2	intronic	INTRON	9	SNV	chr19	G	C
CYP11B1	rs531669601	1	6	0.0833333	MODIFIER	NM_000497.3	intronic	INTRON	2	SNV	chr8	G	C
CYP26C1	rs12263200	7	14	0.25	MODIFIER	NM_183374.2	intronic	INTRON	3	SNV	chr10	G	T
CYP17A1	rs743572	64	64	0.5	MODIFIER	NM_000102.3	5UTR	UTR_5_PRIME	1	SNV	chr10	A	G
CYP21A1P	rs3891366	2	56	0.0178571	MODIFIER	NR_040090.1	exon	EXON	1	SNV	chr6	G	A
CYP4F8	rs140718415	1	6	0.0833333	MODIFIER	NM_007253.3	intronic	INTRON	4	SNV	chr19	G	A
CYP21A1P	rs62402680	1	6	0.0833333	MODIFIER	NR_040090.1	exon	EXON	5	SNV	chr6	G	C
CYP19A1	rs3759811	4	15	0.133333	MODIFIER	NM_000103.3	intronic	INTRON	2	SNV	chr15	T	C
CYP21A2	rs6463	58	64	0.453125	MODIFIER	NM_000500.7	intronic	INTRON	2	SNV	chr6	A	C
CYP21A1P	rs9501393	2	64	0.015625	MODIFIER	NR_040090.1	exon	EXON	4	SNV	chr6	C	G
CYP4F12	rs55794585	12	6	1	MODIFIER	NM_023944.3	intronic	INTRON	1	SNV	chr19	C	T
CYP4F12	rs688231	3	32	0.046875	MODIFIER	NM_023944.3	intronic	INTRON	11	SNV	chr19	A	G
CYP2A7	rs2316209	10	6	0.833333	MODIFIER	NM_000764.2	intronic	INTRON	7	SNV	chr19	G	A
CYP4F22	rs115170841	1	6	0.0833333	MODIFIER	NM_173483.3	intronic	INTRON	4	SNV	chr19	C	A
CYP3A7	rs2687077	34	33	0.515152	MODIFIER	NM_000765.4	intronic	INTRON	11	SNV	chr7	C	T
CYP2D7	rs149012039	13	64	0.101562	MODIFIER	NR_002570.3	exon	EXON	4	INDEL	chr22	T	TC
CYP46A1	rs7151522	10	20	0.25	MODIFIER	NM_006668.1	intronic	INTRON	10	SNV	chr14	A	G
CYP4F22	rs112558850	1	6	0.0833333	MODIFIER	NM_173483.3	intronic	INTRON	7	SNV	chr19	A	G
CYP2D7	rs2267446	1	6	0.0833333	MODIFIER	NR_002570.3	intronic	INTRON	4	SNV	chr22	C	T
CYP4F8	rs28669833	3	35	0.0428571	MODIFIER	NM_007253.3	intronic	INTRON	5	SNV	chr19	C	T
CYP2S1	rs338594	19	57	0.166667	MODIFIER	NM_030622.7	intronic	INTRON	2	SNV	chr19	T	C
CYP4B1	rs45580838	1	6	0.0833333	MODIFIER	NM_001099772.1	intronic	INTRON	3	SNV	chr1	C	A
CYP4Z1	rs1295463	4	3	0.666667	MODIFIER	NM_178134.2	intronic	INTRON	10	SNV	chr1	C	T
CYP3A7	rs45446903	1	6	0.0833333	MODIFIER	NM_000765.4	intronic	INTRON	4	SNV	chr7	A	T
CYP19A1	rs4324076	17	63	0.134921	MODIFIER	NM_000103.3	intronic	INTRON	5	SNV	chr15	A	C
CYP11B1	rs56715454	4	6	0.333333	MODIFIER	NM_000497.3	intronic	INTRON	6	SNV	chr8	T	C
CYP4V2	rs4862662	22	64	0.171875	MODIFIER	NM_207352.3	intronic	INTRON	4	SNV	chr4	G	T
PTGIS	rs7274202	21	26	0.403846	MODIFIER	NM_000961.3	intronic	INTRON	6	SNV	chr20	C	T
CYP2C19	rs17882201	2	31	0.0322581	MODIFIER	NM_000769.2	intronic	INTRON	1	SNV	chr10	T	C
CYP3A7	rs2687075	10	25	0.2	MODIFIER	NM_000765.4	intronic	INTRON	5	SNV	chr7	A	G
CYP21A2	rs6451	1	37	0.0135135	MODIFIER	NM_000500.7	intronic	INTRON	2	SNV	chr6	C	A
CYP20A1	rs3731694	13	17	0.382353	MODIFIER	NM_177538.2	intronic	INTRON	3	SNV	chr2	A	T
CYP21A1P	rs114278641	1	6	0.0833333	MODIFIER	NR_040090.1	exon	EXON	1	SNV	chr6	C	T
CYP21A2	rs6466	3	6	0.25	MODIFIER	NM_000500.7	intronic	INTRON	3	SNV	chr6	C	T
CYP2B7P	rs8110485	2	6	0.166667	MODIFIER	NR_001278.1	intronic	INTRON	6	SNV	chr19	A	G
CYP4A11	rs9333012	12	6	1	MODIFIER	NM_000778.3	intronic	INTRON	7	SNV	chr1	A	G
CYP4X1	rs12141009	5	22	0.113636	MODIFIER	NM_178033.1	intronic	INTRON	2	SNV	chr1	C	T
CYP2D6	rs113889384	3	6	0.25	MODIFIER	NM_000106.5	intronic	INTRON	4	SNV	chr22	G	A
CYP4F11	rs1060467	67	64	0.523438	MODIFIER	NM_001128932.1	3UTR	UTR_3_PRIME	13	SNV	chr19	A	G
CYP4F8	rs150105388	1	36	0.0138889	MODIFIER	NM_007253.3	intronic	INTRON	5	SNV	chr19	G	C
CYP2S1	rs55800603rs71835001rs750970831	1	32	0.015625	MODIFIER	NM_030622.7	intronic	INTRON	8	INDEL	chr19	CCT	C
CYP3A4	rs12721620	1	31	0.016129	MODIFIER	NM_017460.5	intronic	INTRON	11	SNV	chr7	G	A
CYP3A5	rs28365067	2	35	0.0285714	MODIFIER	NM_000777.4	intronic	INTRON	2	SNV	chr7	G	A
CYP4F3	rs2283611	8	18	0.222222	MODIFIER	NM_000896.2	intronic	INTRON	5	SNV	chr19	A	G
CYP11B2	rs6399	1	6	0.0833333	MODIFIER	NM_000498.3	intronic	INTRON	3	SNV	chr8	G	A
CYP4F3	rs7247021	5	6	0.416667	MODIFIER	NM_000896.2	intronic	INTRON	12	SNV	chr19	A	G
CYP21A1P	rs1079995	1	6	0.0833333	MODIFIER	NR_040090.1	intronic	INTRON	1	SNV	chr6	G	A
CYP4F8	rs2056821	9	14	0.321429	MODIFIER	NM_007253.3	intronic	INTRON	10	SNV	chr19	T	C
CYP4F2	rs3093198	7	7	0.5	MODIFIER	NM_001082.4	intronic	INTRON	12	SNV	chr19	A	G
CYP2A7	rs2316206	10	6	0.833333	MODIFIER	NM_000764.2	intronic	INTRON	7	SNV	chr19	A	C
CYP2G1P	rs4803400	102	64	0.796875	MODIFIER	NR_040249.1	exon	EXON	5	SNV	chr19	T	G
CYP4F11	rs4808414	43	30	0.716667	MODIFIER	NM_001128932.1	intronic	INTRON	2	SNV	chr19	T	C
CYP4Z1	rs145561171rs56709867	3	18	0.0833333	MODIFIER	NM_178134.2	intronic	INTRON	10	INDEL	chr1	ATTTCGT	A
CYP2D7	rs150262848	1	5	0.1	MODIFIER	NR_002570.3	exon	EXON	7	SNV	chr22	G	A
CYP4F24P	rs3752143	1	6	0.0833333	MODIFIER	NR_033864.1	intronic	INTRON	4	SNV	chr19	A	G
CYP4F2	rs3093196	1	6	0.0833333	MODIFIER	NM_001082.4	intronic	INTRON	10	SNV	chr19	G	T
CYP4B1	rs4646495	3	36	0.0416667	MODIFIER	NM_001099772.1	intronic	INTRON	9	SNV	chr1	G	T
CYP4B1	rs775320556	2	31	0.0322581	MODIFIER	NM_001099772.1	intronic	INTRON	2	SNV	chr1	G	A
CYP2D7	rs116100811	1	6	0.0833333	MODIFIER	NR_002570.3	exon	EXON	1	SNV	chr22	G	C
CYP21A2	rs6459	2	64	0.015625	MODIFIER	NM_000500.7	intronic	INTRON	6	SNV	chr6	C	T
CYP4F3	rs4646515	37	40	0.4625	MODIFIER	NM_000896.2	intronic	INTRON	11	SNV	chr19	G	C
CYP24A1	rs45539538	1	6	0.0833333	MODIFIER	NM_000782.4	intronic	INTRON	2	SNV	chr20	G	A
CYP2D7	rs149889429	1	6	0.0833333	MODIFIER	NR_002570.3	intronic	INTRON	5	SNV	chr22	C	T
CYP2D7	rs3021082	2	6	0.166667	MODIFIER	NR_002570.3	exon	EXON	4	SNV	chr22	A	G
CYP2A7	rs2316207	10	6	0.833333	MODIFIER	NM_000764.2	intronic	INTRON	7	SNV	chr19	G	A
CYP11B2	rs6396	4	6	0.333333	MODIFIER	NM_000498.3	intronic	INTRON	6	SNV	chr8	G	C
CYP2U1	rs10002671	7	30	0.116667	MODIFIER	NM_183075.2	intronic	INTRON	1	SNV	chr4	G	A
CYP2D7	rs2070907	1	6	0.0833333	MODIFIER	NR_002570.3	exon	EXON	8	SNV	chr22	T	C
CYP4V2	rs2276917	21	62	0.169355	MODIFIER	NM_207352.3	intronic	INTRON	8	SNV	chr4	A	G
CYP4F12	rs7254627	12	6	1	MODIFIER	NM_023944.3	intronic	INTRON	1	SNV	chr19	A	G
CYP4F2	rs3093159rs549846404	3	19	0.0789474	MODIFIER	NM_001082.4	intronic	INTRON	7	INDEL	chr19	A	AC
CYP11B2	rs4736320	5	6	0.416667	MODIFIER	NM_000498.3	intronic	INTRON	6	SNV	chr8	T	A
CYP2W1	rs3735689	7	25	0.14	MODIFIER	NM_017781.2	intronic	INTRON	1	SNV	chr7	T	C
CYP21A2	rs59064806	11	62	0.0887097	MODIFIER	NM_000500.7	intronic	INTRON	2	SNV	chr6	A	G
CYP11B2	rs6429	2	6	0.166667	MODIFIER	NM_000498.3	intronic	INTRON	6	SNV	chr8	G	C
CYP39A1	rs699939	42	34	0.617647	MODIFIER	NM_016593.4	intronic	INTRON	10	SNV	chr6	C	A
CYP11B1	rs6471570	8	32	0.125	MODIFIER	NM_000497.3	intronic	INTRON	5	SNV	chr8	A	C
CYP4A11	rs3890011	4	23	0.0869565	MODIFIER	NM_000778.3	intronic	INTRON	9	SNV	chr1	G	C
CYP21A2	rs451652	1	6	0.0833333	MODIFIER	NM_000500.7	3UTR	UTR_3_PRIME	10	SNV	chr6	G	A
CYP4F22	rs145483377	1	3	0.166667	MODIFIER	NM_173483.3	intronic	INTRON	4	SNV	chr19	T	C
CYP11B1	rs6387	62	64	0.484375	MODIFIER	NM_000497.3	intronic	INTRON	3	SNV	chr8	C	T
CYP2W1	rs75358992	3	27	0.0555556	MODIFIER	NM_017781.2	intronic	INTRON	1	SNV	chr7	G	A
CYP11B1	rs6393	4	6	0.333333	MODIFIER	NM_000497.3	intronic	INTRON	6	SNV	chr8	G	A
PTGIS	rs144558895	1	6	0.0833333	MODIFIER	NM_000961.3	intronic	INTRON	3	SNV	chr20	C	T
CYP4X1	rs11211420	4	36	0.0555556	MODIFIER	NM_178033.1	intronic	INTRON	2	SNV	chr1	G	A
CYP46A1	rs3752957	2	35	0.0285714	MODIFIER	NM_006668.1	intronic	INTRON	7	SNV	chr14	T	C
CYP46A1	rs773101233	3	34	0.0441176	MODIFIER	NM_006668.1	intronic	INTRON	7	INDEL	chr14	AT	ATT
CYP27C1	rs11384285	9	6	0.75	MODIFIER	NM_001001665.3	3UTR	UTR_3_PRIME	8	INDEL	chr2	A	AC
CYP11B2	rs10099658	1	6	0.0833333	MODIFIER	NM_000498.3	intronic	INTRON	2	SNV	chr8	T	C
CYP4F3	rs2203998	8	18	0.222222	MODIFIER	NM_000896.2	intronic	INTRON	2	SNV	chr19	A	G
CYP2C8	rs1058932	14	64	0.109375	MODIFIER	NM_000770.3	3UTR	UTR_3_PRIME	9	SNV	chr10	G	A
CYP46A1	rs34640436	2	6	0.166667	MODIFIER	NM_006668.1	intronic	INTRON	12	SNV	chr14	G	A
CYP21A2	rs7774739	1	6	0.0833333	MODIFIER	NM_000500.7	3UTR	UTR_3_PRIME	10	SNV	chr6	A	G
CYP2F1	rs34650210rs398034652	29	56	0.258929	MODIFIER	NM_000774.4	intronic	INTRON	4	INDEL	chr19	CT	C
CYP27C1	rs75876537	1	27	0.0185185	MODIFIER	NM_001001665.3	intronic	INTRON	7	SNV	chr2	C	G
CYP11B2	rs3097	3	37	0.0405405	MODIFIER	NM_000498.3	3UTR	UTR_3_PRIME	9	SNV	chr8	C	T
CYP21A1P	rs28641793	1	6	0.0833333	MODIFIER	NR_040090.1	intronic	INTRON	1	SNV	chr6	C	A
CYP11B2	rs72693039	1	6	0.0833333	MODIFIER	NM_000498.3	intronic	INTRON	5	SNV	chr8	C	T
CYP46A1	rs773101233	1	32	0.015625	MODIFIER	NM_006668.1	intronic	INTRON	7	INDEL	chr14	AT	A
CYP2F1	rs4803429	6	6	0.5	MODIFIER	NM_000774.4	intronic	INTRON	9	SNV	chr19	G	A
CYP4V2	rs138717663	31	64	0.242188	MODIFIER	NM_207352.3	intronic	INTRON	2	INDEL	chr4	AT	A
CYP4V2	rs62350517	1	58	0.00862069	MODIFIER	NM_207352.3	intronic	INTRON	2	SNV	chr4	G	C
CYP11B2	rs57166526	1	25	0.02	MODIFIER	NM_000498.3	intronic	INTRON	4	SNV	chr8	G	A
CYP2C8	rs2275622	20	64	0.15625	MODIFIER	NM_000770.3	intronic	INTRON	2	SNV	chr10	T	C
CYP3A5	rs6977165	8	63	0.0634921	MODIFIER	NM_000777.4	intronic	INTRON	4	SNV	chr7	T	C
CYP21A2	rs6453	2	6	0.166667	MODIFIER	NM_000500.7	intronic	INTRON	2	SNV	chr6	G	T
CYP51A1	rs4729021	4	24	0.0833333	MODIFIER	NM_000786.3	intronic	INTRON	2	SNV	chr7	C	A
CYP7A1	rs77359018	3	58	0.0258621	MODIFIER	NM_000780.3	intronic	INTRON	2	SNV	chr8	A	G
CYP2C19	rs17878649	1	31	0.016129	MODIFIER	NM_000769.2	intronic	INTRON	1	SNV	chr10	G	A
CYP2G1P	rs6508953	10	17	0.294118	MODIFIER	NR_040249.1	intronic	INTRON	2	SNV	chr19	A	G
CYP3A5	rs15524	3	33	0.0454545	MODIFIER	NM_000777.4	3UTR	UTR_3_PRIME	13	SNV	chr7	A	G
CYP11B2	rs79201878	2	6	0.166667	MODIFIER	NM_000498.3	intronic	INTRON	6	SNV	chr8	A	T
CYP2E1	rs943976	12	6	1	MODIFIER	NM_000773.3	intronic	INTRON	6	SNV	chr10	A	G
CYP21A1P	rs41315836	6	6	0.5	MODIFIER	NR_040090.1	exon	EXON	5	SNV	chr6	T	G
CYP21A1P	rs71563400	1	6	0.0833333	MODIFIER	NR_040090.1	exon	EXON	8	SNV	chr6	G	A
CYP4Z1	rs10890465	6	20	0.15	MODIFIER	NM_178134.2	intronic	INTRON	10	SNV	chr1	T	G
CYP4A22	rs2056901	5	6	0.416667	MODIFIER	NM_001010969.3	intronic	INTRON	3	SNV	chr1	T	C
CYP27C1	rs12476709	43	35	0.614286	MODIFIER	NM_001001665.3	intronic	INTRON	5	SNV	chr2	C	T
CYP11B1	rs6422	4	6	0.333333	MODIFIER	NM_000497.3	intronic	INTRON	6	SNV	chr8	G	A
CYP4F12	rs7253210	12	6	1	MODIFIER	NM_023944.3	intronic	INTRON	1	SNV	chr19	G	A
CYP46A1	rs141174869rs3830998	3	35	0.0428571	MODIFIER	NM_006668.1	intronic	INTRON	14	INDEL	chr14	G	GGGGCTGCT
CYP4F3	rs4646514	8	18	0.222222	MODIFIER	NM_000896.2	intronic	INTRON	10	SNV	chr19	A	C
CYP19A1	rs17601241	40	64	0.3125	MODIFIER	NM_000103.3	intronic	INTRON	7	SNV	chr15	G	A
CYP4F3	rs4646511	1	6	0.0833333	MODIFIER	NM_000896.2	intronic	INTRON	9	SNV	chr19	G	A
CYP24A1	rs35309134	1	5	0.1	MODIFIER	NM_000782.4	intronic	INTRON	3	SNV	chr20	C	T
CYP3A43	rs568859	1	9	0.0555556	MODIFIER	NM_022820.4	intronic	INTRON	6	SNV	chr7	G	A
CYP4A22	rs911909	8	22	0.181818	MODIFIER	NM_001010969.3	intronic	INTRON	6	SNV	chr1	T	C
CYP4V2	rs2276918	21	64	0.164062	MODIFIER	NM_207352.3	intronic	INTRON	9	SNV	chr4	A	G
CYP51A1	rs2269727	3	34	0.0441176	MODIFIER	NM_000786.3	intronic	INTRON	6	SNV	chr7	C	A
CYP24A1	rs6022999	1	36	0.0138889	MODIFIER	NM_000782.4	intronic	INTRON	3	SNV	chr20	A	G
CYP4Z1	rs149137568rs34936674rs572508609	4	3	0.666667	MODIFIER	NM_178134.2	intronic	INTRON	9	INDEL	chr1	CTTT	C
CYP21A1P	rs28539678	17	63	0.134921	MODIFIER	NR_040090.1	exon	EXON	5	SNV	chr6	T	C
CYP4F24P	rs3752142	1	6	0.0833333	MODIFIER	NR_033864.1	intronic	INTRON	4	SNV	chr19	T	G
CYP21A2	rs2242570	3	6	0.25	MODIFIER	NM_000500.7	intronic	INTRON	9	SNV	chr6	C	T
CYP11B2	rs6397	5	6	0.416667	MODIFIER	NM_000498.3	intronic	INTRON	6	SNV	chr8	T	C
CYP19A1	rs4646	22	64	0.171875	MODIFIER	NM_000103.3	3UTR	UTR_3_PRIME	10	SNV	chr15	A	C
CYP2B6	rs2279342	21	37	0.283784	MODIFIER	NM_000767.4	intronic	INTRON	2	SNV	chr19	A	T
CYP24A1	rs4809958	1	13	0.0384615	MODIFIER	NM_000782.4	intronic	INTRON	4	SNV	chr20	T	G
CYP2A7	rs4079367	10	17	0.294118	MODIFIER	NM_000764.2	intronic	INTRON	5	SNV	chr19	C	T
CYP21A1P	rs374273480	11	27	0.203704	MODIFIER	NR_040090.1	exon	EXON	8	INDEL	chr6	CG	C
CYP2S1	rs338583	1	36	0.0138889	MODIFIER	NM_030622.7	3UTR	UTR_3_PRIME	9	SNV	chr19	A	G
CYP46A1	rs190490250	1	36	0.0138889	MODIFIER	NM_006668.1	intronic	INTRON	1	SNV	chr14	C	T
CYP1B1	rs2617266	42	63	0.333333	MODIFIER	NM_000104.3	intronic	INTRON	1	SNV	chr2	G	A
CYP2D7	rs79164577	1	6	0.0833333	MODIFIER	NR_002570.3	exon	EXON	6	SNV	chr22	G	A
CYP21A1P	rs28361034	11	6	0.916667	MODIFIER	NR_040090.1	intronic	INTRON	3	SNV	chr6	A	G
TBXAS1	rs1860509	7	34	0.102941	MODIFIER	-	intragenic	INTRAGENIC		SNV	chr7	T	G
CYP2F1	rs305975	1	36	0.0138889	MODIFIER	NM_000774.4	intronic	INTRON	6	SNV	chr19	T	G
TBXAS1	rs2072179	16	27	0.296296	MODIFIER	NM_001166253.1	intronic	INTRON	10	SNV	chr7	T	C
CYP26C1	rs11187264	8	14	0.285714	MODIFIER	NM_183374.2	intronic	INTRON	3	SNV	chr10	C	A
CYP4B1	rs33942115	30	37	0.405405	MODIFIER	NM_001099772.1	intronic	INTRON	7	INDEL	chr1	C	CCT
CYP51A1	rs7784248	3	29	0.0517241	MODIFIER	NM_000786.3	intronic	INTRON	3	SNV	chr7	A	G
CYP2D6	rs111564371	3	6	0.25	MODIFIER	NM_000106.5	intronic	INTRON	4	SNV	chr22	T	C
CYP27C1	rs4254460	1	31	0.016129	MODIFIER	NM_001001665.3	intronic	INTRON	3	SNV	chr2	C	T
CYP4F12	rs7254013	128	64	1	MODIFIER	NM_023944.3	intronic	INTRON	1	SNV	chr19	C	A
CYP4F12	rs688256	3	32	0.046875	MODIFIER	NM_023944.3	intronic	INTRON	11	SNV	chr19	G	C
CYP19A1	.	1	4	0.125	MODIFIER	NM_000103.3	intronic	INTRON	2	SNV	chr15	T	A
CYP2F1	.	0	17	0	MODIFIER	NM_000774.4	intronic	INTRON	6	INDEL	chr19	AC	A
CYP21A1P	.	2	6	0.166667	MODIFIER	NR_040090.1	intronic	INTRON	2	SNV	chr6	A	C
CYP2D6	.	82	62	0.66129	MODIFIER	NM_000106.5.4	intronic	INTRON	1	SNV	chr22_KI270928v1_alt	G	C
CYP2D6	.	74	60	0.616667	MODIFIER	NM_000106.5.4	intronic	INTRON	1	SNV	chr22_KI270928v1_alt	T	G
CYP4F11	.	1	6	0.0833333	MODIFIER	NM_001128932.1	intronic	INTRON	2	SNV	chr19	C	G
CYP19A1	.	1	5	0.1	MODIFIER	NM_000103.3	intronic	INTRON	2	INDEL	chr15	T	TG
CYP2D6	.	52	49	0.530612	MODIFIER	NM_000106.5.4	intronic	INTRON	1	SNV	chr22_KI270928v1_alt	C	G
